# Supplementary material for: Global discovery of human-infective RNA viruses: A modelling analysis
Source: PLoS Pathog. 2020 Nov 30;16(11):e1009079. doi: 10.1371/journal.ppat.1009079 (PMC7728385; doi:10.1371/journal.ppat.1009079)
Supplement: S1 R script — (ZIP) [file ppat.1009079.s019.zip]

Archive with 7 entries (6 files):
- S1 R script/
- __MACOSX/._S1 R script
- S1 R script/all_dat.RData
- __MACOSX/S1 R script/._all_dat.RData
- S1 R script/R script for BRT model.R
- __MACOSX/S1 R script/._R script for BRT model.R
- S1 R script/.Rhistory
